# Supplementary material for: EQ-5D-5L: a value set for Romania
Source: Eur J Health Econ. 2022 Jun 10;24(3):399–412. doi: 10.1007/s10198-022-01481-7 (PMC10060331; doi:10.1007/s10198-022-01481-7)
Supplement: Supplementary file 1 — Supplementary file1 (XLSX 101 KB) [file 10198_2022_1481_MOESM1_ESM.xlsx]

## Sheet: Sheet3
Profile	Romanian EQ-5D-5L value set
11111	1
11211	0.960824
21111	0.961162
11112	0.962008
11311	0.942298
21211	0.921985
11212	0.922832
21112	0.92317
21311	0.90346
31111	0.944323
12111	0.95225
13111	0.948304
11312	0.904306
11121	0.946881
21212	0.883993
11113	0.940796
31211	0.905147
12211	0.913073
13211	0.909127
22111	0.913411
23111	0.909465
11221	0.907705
21312	0.865468
21121	0.908043
31112	0.906332
11213	0.90162
21113	0.901957
12112	0.914258
13112	0.910312
11122	0.908889
31311	0.886621
12311	0.894548
13311	0.890602
11321	0.889179
22211	0.874235
23211	0.870289
11411	0.888746
11313	0.883094
21221	0.868867
31212	0.867155
21213	0.862781
12212	0.875081
13212	0.871136
22112	0.875419
23112	0.871473
11222	0.869713
21122	0.870051
11131	0.922567
22311	0.855709
23311	0.851763
21321	0.850341
32111	0.896573
33111	0.892627
31312	0.84863
21411	0.849907
31121	0.891205
21313	0.844256
12312	0.856556
12121	0.899131
13312	0.85261
31113	0.885119
13121	0.895185
11322	0.851187
22212	0.836243
41111	0.892846
12113	0.893045
23212	0.832297
11412	0.850754
13113	0.8891
21222	0.830875
11231	0.883391
11123	0.887677
21131	0.883729
32211	0.857397
11132	0.884575
33211	0.853451
31221	0.852029
12221	0.859955
22312	0.817717
31213	0.845943
13221	0.856009
22121	0.860293
23312	0.813771
23121	0.856347
21322	0.812349
32112	0.858581
11331	0.864865
41211	0.853669
12213	0.853869
33112	0.854635
13213	0.849923
22113	0.854207
21412	0.811915
31122	0.853213
23113	0.850261
11223	0.848501
21231	0.844552
21123	0.848839
12122	0.861139
13122	0.857193
32311	0.838871
33311	0.834925
41112	0.854854
31321	0.833503
11232	0.845399
14111	0.902165
21132	0.845737
12321	0.841429
31411	0.833069
31313	0.827417
13321	0.837483
12411	0.840995
41311	0.835144
12313	0.835344
22221	0.821116
13411	0.83705
13313	0.831398
23221	0.81717
11421	0.835627
32212	0.819405
11323	0.829975
33212	0.815459
21331	0.826026
22213	0.815031
31222	0.814037
23213	0.811085
11413	0.829542
21223	0.809662
31131	0.86689
12222	0.821963
13222	0.818017
22122	0.8223
12131	0.874816
23122	0.818355
11511	0.796676
13131	0.870871
11332	0.826873
41212	0.815677
14211	0.862989
21232	0.80656
24111	0.863327
11133	0.863363
22321	0.80259
23321	0.798645
32312	0.800879
22411	0.802157
32121	0.843454
33312	0.796933
22313	0.796505
23411	0.798211
33121	0.839509
31322	0.795511
23313	0.792559
21421	0.796789
21323	0.791137
14112	0.864173
32113	0.837369
12322	0.803437
31412	0.795077
33113	0.833423
13322	0.799491
21413	0.790703
42111	0.845095
31231	0.827714
31123	0.832001
12412	0.803003
43111	0.841149
41312	0.797152
22222	0.783124
13412	0.799058
12231	0.83564
41121	0.839727
12123	0.839927
23222	0.779178
11422	0.797635
13231	0.831694
22131	0.835978
13123	0.835981
14311	0.844463
21511	0.757838
23131	0.832032
21332	0.788034
41113	0.833642
31132	0.828898
24211	0.82415
11233	0.824186
21133	0.824524
12132	0.836824
11512	0.758684
13132	0.832879
32221	0.804278
33221	0.800332
14212	0.824997
31331	0.809188
32213	0.798193
24112	0.825335
51111	0.706725
33213	0.794247
22322	0.764598
12331	0.817114
42211	0.805919
31223	0.792824
23322	0.760653
13331	0.813169
43211	0.801973
22412	0.764165
11114	0.889823
32122	0.805462
41221	0.800551
12223	0.800751
23412	0.760219
33122	0.801517
22231	0.796802
13223	0.796805
22123	0.801088
21422	0.758797
23231	0.792856
23123	0.797143
11431	0.811313
24311	0.805625
11333	0.805661
41213	0.794465
42112	0.807103
31232	0.789722
34111	0.846488
43112	0.803157
32321	0.785752
21233	0.785348
12232	0.797648
33321	0.781807
41122	0.801735
13232	0.793702
22132	0.797986
32411	0.785319
14312	0.806471
21512	0.719846
32313	0.779667
23132	0.79404
33411	0.781373
14121	0.849046
33313	0.775721
31421	0.779951
42311	0.787393
31323	0.774299
24212	0.786158
51211	0.667548
43311	0.783447
12421	0.787877
14113	0.842961
41321	0.782025
12323	0.782225
31413	0.773865
13421	0.783931
22331	0.778276
13323	0.778279
11214	0.850647
32222	0.766286
23331	0.77433
41411	0.781591
12413	0.781791
21114	0.850985
33222	0.76234
41313	0.77594
22223	0.761912
13413	0.777845
32131	0.81914
31511	0.741
23223	0.757966
11423	0.776423
33131	0.815194
31332	0.771196
15111	0.767355
21431	0.772474
51112	0.668733
21333	0.766822
12511	0.748926
12332	0.779122
42212	0.767927
13511	0.74498
34211	0.807312
13332	0.775177
43212	0.763981
11521	0.743558
31133	0.807686
41222	0.762559
22232	0.75881
41131	0.815413
12133	0.815612
23232	0.754864
11432	0.773321
11513	0.737472
14221	0.80987
24312	0.767633
51311	0.649023
13133	0.811667
24121	0.810208
34112	0.808496
14213	0.803785
11314	0.832121
32322	0.74776
22421	0.749038
24113	0.804122
33322	0.743815
22323	0.743386
23421	0.745092
32412	0.747327
23323	0.739441
21214	0.811809
33412	0.743381
22413	0.742953
14122	0.811054
32231	0.779964
32123	0.78425
31422	0.741959
23413	0.739007
33231	0.776018
42312	0.749401
33123	0.780304
15211	0.728179
34311	0.788787
21423	0.737585
42121	0.791977
51212	0.629556
43312	0.745456
25111	0.728516
12422	0.749885
43121	0.788031
41322	0.744033
13422	0.745939
22511	0.710087
22332	0.740284
23511	0.706142
42113	0.785891
31233	0.76851
23332	0.736338
41412	0.743599
14321	0.791344
21521	0.704719
43113	0.781945
32132	0.781148
41231	0.776236
12233	0.776436
41123	0.780523
31512	0.703008
33132	0.777202
14411	0.790911
15112	0.729363
13233	0.77249
22133	0.776774
21432	0.734482
14313	0.785259
21513	0.698634
24221	0.771032
23133	0.772828
12512	0.710934
13512	0.706988
34212	0.76932
11522	0.705566
24213	0.764946
21314	0.793283
32331	0.761438
52111	0.658974
33331	0.757492
41132	0.777421
15311	0.709653
31114	0.834147
53111	0.655029
14222	0.771878
51312	0.611031
32223	0.745074
24122	0.772216
51121	0.653606
33223	0.741128
14131	0.824732
12114	0.842073
42221	0.7528
31431	0.755636
25211	0.68934
13114	0.838127
31333	0.749984
43221	0.748854
22422	0.711046
51113	0.647521
11124	0.836705
12431	0.763562
23422	0.707101
41331	0.757711
12333	0.75791
42213	0.746715
13431	0.759617
13333	0.753965
43213	0.742769
32232	0.741972
24321	0.752506
41223	0.741347
33232	0.738026
15212	0.690187
22233	0.737598
34312	0.750795
42122	0.753985
24411	0.752072
25112	0.690524
23233	0.733652
11433	0.752109
34121	0.79337
24313	0.74642
43122	0.750039
22512	0.672095
23512	0.66815
32421	0.7322
34113	0.787284
14322	0.753352
21522	0.666727
32323	0.726548
33421	0.728254
11531	0.719243
52211	0.619798
41232	0.738244
33323	0.722603
44111	0.795011
31214	0.794971
53211	0.615852
42321	0.734275
14412	0.752919
25311	0.670814
32413	0.726115
24222	0.73304
51221	0.61443
43321	0.730329
33413	0.722169
14231	0.785556
14123	0.789842
12214	0.802897
42411	0.733841
31423	0.720746
24131	0.785894
35111	0.711678
13214	0.798951
22114	0.803235
42313	0.728189
43411	0.729895
23114	0.799289
51213	0.608344
43313	0.724243
11224	0.797529
32511	0.693249
41421	0.728473
12423	0.728673
32332	0.723446
21124	0.797866
41323	0.722821
33511	0.689304
22431	0.724724
13423	0.724727
52112	0.620982
33332	0.7195
15312	0.671661
22333	0.719072
23431	0.720778
31521	0.687881
53112	0.617037
15121	0.714236
23333	0.715126
41413	0.722387
51122	0.615614
14132	0.78674
12521	0.695807
32133	0.759936
42222	0.714808
31432	0.717644
25212	0.651348
31513	0.681796
13521	0.691861
34221	0.754193
33133	0.75599
43222	0.710862
15113	0.708151
21433	0.71327
42131	0.767662
12432	0.72557
41511	0.689522
12513	0.689722
43131	0.763716
52311	0.601272
41332	0.719719
13432	0.721625
11115	0.781585
13513	0.685776
34213	0.748108
31314	0.776445
53311	0.597327
11523	0.684354
24322	0.714514
51321	0.595904
14331	0.76703
21531	0.680405
44211	0.755834
12314	0.784371
13314	0.780425
41133	0.756208
24412	0.71408
51411	0.595471
34122	0.755378
14223	0.750666
51313	0.589819
11324	0.779003
24231	0.746717
24123	0.751004
35211	0.672502
22214	0.764058
23214	0.760113
11414	0.778569
32422	0.694208
21224	0.75869
33422	0.690262
11532	0.681251
22423	0.689834
52212	0.581806
44112	0.757019
23423	0.685888
53212	0.57786
42322	0.696283
15221	0.67506
25312	0.632822
34321	0.735668
51222	0.576438
43322	0.692337
25121	0.675398
14232	0.747564
32233	0.72076
42412	0.695849
24132	0.747901
51131	0.629292
22521	0.656969
34411	0.735234
35112	0.673686
33233	0.716814
15213	0.668974
43412	0.691903
34313	0.729582
23521	0.653023
42231	0.728486
42123	0.732773
25113	0.669312
32512	0.655257
41422	0.690481
43231	0.72454
43123	0.728827
33512	0.651312
22432	0.686732
44311	0.737309
11215	0.742408
11134	0.81239
22513	0.650883
23432	0.682786
31522	0.649889
21115	0.742746
23513	0.646938
14421	0.737792
15122	0.676244
14323	0.73214
21523	0.645515
12522	0.657815
24331	0.728191
35311	0.653976
22314	0.745533
41233	0.717032
13522	0.653869
34222	0.716202
23314	0.741587
14413	0.731707
42132	0.72967
24223	0.711828
21324	0.740164
34131	0.769055
41512	0.65153
32114	0.786397
43132	0.725724
52312	0.56328
33114	0.782451
52121	0.605856
53312	0.559335
15321	0.656534
21414	0.739731
31124	0.781028
53121	0.60191
51322	0.557912
32431	0.707886
14511	0.698841
14332	0.729038
21532	0.642413
44212	0.717842
32333	0.702234
33431	0.70394
15411	0.656101
52113	0.59977
12124	0.788954
33333	0.698288
15313	0.650449
51412	0.557479
25221	0.636221
42331	0.70996
53113	0.595824
13124	0.785009
24232	0.708725
51231	0.590115
43331	0.706014
51123	0.594402
35212	0.63451
14133	0.765528
11315	0.723883
41114	0.782669
42223	0.693596
31433	0.696432
25213	0.630136
43223	0.68965
11234	0.773214
41431	0.704158
12433	0.704358
21215	0.70357
21134	0.773552
41333	0.698506
15222	0.637068
13433	0.700412
34322	0.697676
11141	0.844347
31531	0.663567
24421	0.698954
25122	0.637406
15131	0.689922
24323	0.693302
51132	0.5913
22522	0.618977
34412	0.697242
12531	0.671493
23522	0.615031
42232	0.690494
24413	0.692868
13531	0.667547
34231	0.729879
34123	0.734166
32214	0.74722
43232	0.686548
44312	0.699317
33214	0.743275
52221	0.566679
44121	0.741892
31224	0.741852
53221	0.562734
14422	0.6998
25321	0.617696
32423	0.672996
24511	0.660003
33423	0.66905
11533	0.660039
24332	0.690199
51331	0.57159
52213	0.560594
35312	0.615984
12224	0.749778
42421	0.680722
44113	0.735807
25411	0.617262
35121	0.65856
53213	0.556648
13224	0.745832
22124	0.750116
42323	0.675071
25313	0.61161
43421	0.676777
23124	0.74617
51223	0.555226
43323	0.671125
34132	0.731063
32521	0.640131
14233	0.726352
11334	0.754688
41214	0.743493
42413	0.674637
33521	0.636185
24133	0.726689
21315	0.685044
52122	0.567864
35113	0.652474
15322	0.618542
43413	0.670691
53122	0.563918
32432	0.669894
14512	0.660849
32513	0.634045
41423	0.669269
45111	0.6602
21234	0.734376
33432	0.665948
31115	0.725908
33513	0.6301
15412	0.618109
22433	0.66552
11241	0.805171
42511	0.641772
25222	0.598229
23433	0.661574
31523	0.628677
42332	0.671968
15231	0.650745
21141	0.805509
15123	0.655032
34331	0.711353
43511	0.637826
12115	0.733834
32314	0.728695
51232	0.552123
43332	0.668022
25131	0.651083
54111	0.60889
13115	0.729888
41521	0.636403
12523	0.636603
33314	0.724749
52321	0.548154
22531	0.632654
11125	0.728466
13523	0.632657
34223	0.694989
31324	0.723326
53321	0.544208
23531	0.628709
42133	0.708458
52411	0.54772
41432	0.666166
14114	0.791988
41513	0.630318
44221	0.702716
43133	0.704512
52313	0.542068
12324	0.731252
31414	0.722893
53411	0.543774
11142	0.806355
53313	0.538122
13324	0.727307
31532	0.625575
24422	0.660962
51421	0.542352
14431	0.713478
15132	0.65193
51323	0.5367
12414	0.730819
14333	0.707826
21533	0.621201
44213	0.69663
41314	0.724967
35221	0.619383
22224	0.71094
13414	0.726873
12532	0.633501
23224	0.706994
51413	0.536266
11424	0.725451
13532	0.629555
34232	0.691887
24233	0.687513
21334	0.71585
52222	0.528687
35213	0.613298
44122	0.7039
11341	0.786645
53222	0.524742
25322	0.579704
52131	0.581541
15331	0.63222
45211	0.621024
24512	0.622011
51511	0.503401
31215	0.686732
31134	0.756714
53131	0.577595
51332	0.533598
42422	0.64273
25412	0.57927
34421	0.682116
35122	0.620568
21241	0.766333
15223	0.615856
43422	0.638785
12215	0.694658
12134	0.76464
34323	0.676464
25231	0.611907
11514	0.6865
25123	0.616194
32522	0.602139
54211	0.569713
13215	0.690712
22115	0.694996
13134	0.760694
33522	0.598193
44321	0.68419
23115	0.69105
51133	0.570088
11225	0.68929
22523	0.597765
34413	0.67603
21125	0.689628
23523	0.593819
42233	0.669282
14214	0.752812
44411	0.683756
45112	0.622209
43233	0.665336
24114	0.75315
44313	0.678105
11242	0.767179
35321	0.600858
22324	0.692414
42512	0.60378
34511	0.643165
15232	0.612753
21142	0.767517
23324	0.688468
14423	0.678588
34332	0.673361
43512	0.599834
24431	0.674639
25132	0.613091
35411	0.600424
22414	0.69198
54112	0.570898
41522	0.598411
32124	0.733278
24333	0.668987
52322	0.510162
35313	0.594772
23414	0.688035
22532	0.594662
33124	0.729332
53322	0.506216
21424	0.686612
23532	0.590717
45311	0.602499
52412	0.509728
14521	0.645723
34133	0.709851
31315	0.668206
44222	0.664724
53412	0.505782
15421	0.602982
52231	0.542365
52123	0.546652
21341	0.747807
15323	0.59733
44131	0.717578
51422	0.50436
12315	0.676132
42114	0.734919
31234	0.717538
53231	0.538419
14432	0.675486
53123	0.542706
25331	0.593381
32433	0.648682
14513	0.639637
54311	0.551188
13315	0.672187
43114	0.730973
35222	0.581391
33433	0.644736
15413	0.596897
31141	0.788671
11325	0.670764
12234	0.725464
41124	0.72955
42431	0.656408
25223	0.577017
35131	0.634245
22215	0.65582
13234	0.721518
22134	0.725802
42333	0.650756
43431	0.652462
14314	0.734287
21514	0.647661
12141	0.796597
23215	0.651874
23134	0.721856
51233	0.530911
43333	0.64681
11415	0.67033
32531	0.615816
13141	0.792651
21225	0.650451
11342	0.748653
33531	0.61187
15511	0.564031
52132	0.543549
15332	0.594228
45212	0.583032
51512	0.465409
53132	0.539603
24214	0.713974
41433	0.644954
34422	0.644124
21242	0.728341
11143	0.785143
25232	0.573915
31533	0.604363
24423	0.63975
54212	0.531721
32224	0.694102
15133	0.630718
44322	0.646198
33224	0.690156
41531	0.612089
12533	0.612289
52331	0.523839
11135	0.704152
13533	0.608343
34233	0.670675
31334	0.699012
53331	0.519893
44412	0.645764
24521	0.606884
51114	0.596548
52223	0.507475
35322	0.562866
44231	0.678401
44123	0.682688
12334	0.706938
25421	0.564143
42214	0.695742
34512	0.605173
53223	0.503529
25323	0.558492
22315	0.637294
13334	0.702992
43214	0.691797
24432	0.636647
51431	0.518037
35412	0.562432
24513	0.600799
23315	0.633348
31241	0.749494
51333	0.512386
41224	0.690374
42423	0.621518
25413	0.558058
35231	0.595069
21325	0.631926
22234	0.686625
35123	0.599355
32115	0.678158
43423	0.617573
12241	0.757421
23234	0.682679
45312	0.564507
11434	0.701136
14522	0.607731
33115	0.674212
32523	0.580927
24314	0.695448
13241	0.753475
22141	0.757759
45121	0.607082
21415	0.631492
31125	0.672789
33523	0.576981
15422	0.56499
52232	0.504373
23141	0.753813
21342	0.709815
44132	0.679586
42521	0.588653
25511	0.525193
53232	0.500427
25332	0.555389
34114	0.736312
54312	0.513196
43521	0.584707
12125	0.680716
32324	0.675576
45113	0.600996
54121	0.555771
13125	0.67677
31142	0.750679
33324	0.67163
11243	0.745967
42432	0.618416
42513	0.582568
34431	0.657801
35132	0.596253
32414	0.675142
15233	0.591541
21143	0.746305
43432	0.61447
34333	0.652149
41115	0.67443
43513	0.578622
12142	0.758605
33414	0.671197
25133	0.591879
32532	0.577824
52421	0.494602
54113	0.549686
14124	0.73887
41523	0.577199
13142	0.754659
52323	0.48895
31424	0.669774
33532	0.573878
53421	0.490656
44331	0.659876
11235	0.664975
15512	0.526039
22533	0.57345
42314	0.677217
53323	0.485004
21135	0.665313
23533	0.569504
51214	0.557372
43314	0.673271
52413	0.488516
12424	0.6777
31341	0.730969
44223	0.643512
41324	0.671849
53413	0.48457
13424	0.673754
35331	0.576543
22334	0.6681
51423	0.483148
55111	0.47408
12341	0.738895
23334	0.664154
14433	0.654274
41414	0.671415
13341	0.734949
35223	0.560179
52511	0.455651
41532	0.574097
32215	0.638981
32134	0.708964
52332	0.485847
31514	0.630823
53511	0.451705
33215	0.635036
33134	0.705018
53332	0.481901
15114	0.657178
22241	0.718582
45221	0.567905
21434	0.662298
24522	0.568892
51521	0.450282
31225	0.633613
14531	0.621408
23241	0.714636
12514	0.638749
11441	0.733093
44232	0.640409
25422	0.526151
11343	0.727441
13514	0.634804
34214	0.697136
15431	0.578668
52133	0.522337
12225	0.641539
15333	0.573016
51432	0.480045
45213	0.56182
51513	0.444197
11524	0.633381
54221	0.516595
53133	0.518391
13225	0.637594
22125	0.641877
31242	0.711503
23125	0.637931
35232	0.557077
34423	0.622912
21243	0.707129
11335	0.64645
41215	0.635254
41134	0.705236
12242	0.719429
25233	0.552703
54213	0.510509
14224	0.699693
51314	0.538846
13242	0.715483
22142	0.719766
44421	0.630638
45122	0.56909
24124	0.700031
44323	0.624986
23142	0.715821
42522	0.550661
21235	0.626137
25512	0.487201
34521	0.590046
43522	0.546715
44413	0.624552
35421	0.547305
22424	0.638862
54122	0.517779
35323	0.541654
32315	0.620456
23424	0.634916
34432	0.619809
55211	0.434903
34513	0.583961
33315	0.61651
22341	0.700056
45321	0.54938
24433	0.615435
52422	0.45661
35413	0.54122
31325	0.615088
32234	0.669787
44511	0.591687
23341	0.696111
53422	0.452664
44332	0.621884
33234	0.665841
15214	0.618002
14115	0.68375
34314	0.67861
45411	0.548946
32141	0.74092
12325	0.623014
42124	0.6818
31415	0.614654
25114	0.61834
45313	0.543294
14523	0.586518
54321	0.498069
33141	0.736975
13325	0.619068
43124	0.677854
31342	0.692977
24531	0.58257
35511	0.508355
22514	0.599911
21441	0.694255
15423	0.543778
52233	0.483161
35332	0.538551
12415	0.62258
21343	0.688603
44133	0.658374
23514	0.595965
25431	0.539829
41315	0.616728
54411	0.497636
55112	0.436088
53233	0.479215
22225	0.602701
12342	0.700903
13415	0.618634
25333	0.534177
54313	0.491984
14324	0.681168
21524	0.594543
23225	0.598755
13342	0.696957
11425	0.617212
52512	0.417659
41234	0.66606
31143	0.729467
42433	0.597204
53512	0.413713
15521	0.510912
21335	0.607611
14414	0.680734
35133	0.575041
22242	0.68059
45222	0.529914
43433	0.593258
51522	0.41229
24224	0.660855
41141	0.737193
12143	0.737393
14532	0.583416
23242	0.676644
32533	0.556612
11442	0.695101
45131	0.582767
13143	0.733447
31135	0.648475
33533	0.552666
15432	0.540675
15513	0.504827
55311	0.416378
42531	0.564338
54222	0.478603
43531	0.560393
12135	0.656401
32334	0.651261
11515	0.578261
54131	0.531457
13135	0.652455
52114	0.548798
33334	0.647316
15314	0.599476
53114	0.544852
44422	0.592646
51124	0.54343
52431	0.470287
14215	0.644573
14134	0.714555
41533	0.552885
32241	0.701744
52333	0.464635
42224	0.642624
31434	0.64546
34522	0.552054
53431	0.466341
25214	0.579164
24115	0.644911
33241	0.697798
53333	0.460689
22325	0.584175
43224	0.638678
35422	0.509313
24523	0.54768
23325	0.580229
12434	0.653386
44233	0.619197
41334	0.647534
25423	0.504939
55212	0.396911
22415	0.583742
13434	0.64944
32125	0.625039
22342	0.662064
45322	0.511388
23415	0.579796
51433	0.458833
33125	0.621093
24324	0.642329
31243	0.69029
44512	0.553695
23342	0.658119
21425	0.578373
35233	0.535865
45412	0.510954
32142	0.702928
25521	0.472074
41241	0.698017
24414	0.641896
12243	0.698217
34124	0.683193
54322	0.460077
33142	0.698983
45231	0.543591
13243	0.694271
22143	0.698554
45123	0.547878
24532	0.544578
51531	0.425968
42115	0.62668
31235	0.609299
35512	0.470363
21442	0.656263
23143	0.694609
43115	0.622734
25432	0.501837
42523	0.529449
54412	0.459644
25513	0.465989
32424	0.622024
12235	0.617225
41125	0.621312
43523	0.525503
33424	0.618078
11534	0.609067
54231	0.49228
13235	0.613279
22135	0.617563
54123	0.496567
52214	0.509622
14315	0.626048
21515	0.539423
44114	0.684834
23135	0.613617
15522	0.47292
32341	0.683218
53214	0.505676
42324	0.624098
34433	0.598597
25314	0.560638
33341	0.679273
41142	0.699201
51224	0.504253
43324	0.620152
52423	0.435397
14234	0.675379
44431	0.606323
45132	0.544775
42414	0.623665
53423	0.431452
24215	0.605735
24134	0.675717
44333	0.600672
35114	0.601502
55312	0.378386
43414	0.619719
42532	0.526346
14141	0.746512
34531	0.565732
55121	0.420961
32514	0.583073
31441	0.677417
41424	0.618296
43532	0.522401
31343	0.671765
33514	0.579127
35431	0.522991
22434	0.614547
54132	0.493465
52521	0.402532
32225	0.585863
35333	0.517339
12441	0.685343
23434	0.610602
31524	0.577705
53521	0.398586
33225	0.581917
41341	0.679491
55113	0.414876
15124	0.60406
12343	0.679691
13441	0.681397
45331	0.525065
13343	0.675745
52432	0.432295
31335	0.590773
52513	0.396447
12524	0.585631
32242	0.663752
53432	0.428349
51115	0.488309
53513	0.392501
13524	0.581685
34224	0.644017
33242	0.659806
22243	0.659378
45223	0.508701
12335	0.598699
42215	0.587504
42134	0.657486
51523	0.391078
14533	0.562204
23243	0.655432
41514	0.579346
54331	0.473755
11443	0.673889
13335	0.594753
43215	0.583558
43134	0.65354
52314	0.491096
15433	0.519463
53314	0.48715
41225	0.582135
22235	0.578387
54223	0.457391
51324	0.485728
14334	0.656853
21534	0.570228
44214	0.645658
23235	0.574441
11435	0.592897
24315	0.587209
11541	0.641024
25522	0.434082
41242	0.660025
51414	0.485294
15531	0.486598
45232	0.505599
44423	0.571434
51532	0.387976
24234	0.636541
35214	0.562326
34115	0.628073
32325	0.567337
14241	0.707336
55221	0.381785
34523	0.530842
33325	0.563391
24141	0.707674
54232	0.454288
35423	0.488101
32415	0.566904
44521	0.538568
32342	0.645226
33415	0.562958
55213	0.375699
15224	0.564883
14125	0.630631
34324	0.625491
22441	0.646504
45421	0.495828
33342	0.641281
31425	0.561535
25124	0.565221
22343	0.640852
45323	0.490176
23441	0.642559
42315	0.568978
44432	0.568331
44513	0.532483
23343	0.636907
51215	0.449133
43315	0.565032
51134	0.519115
35521	0.455236
22524	0.546792
34414	0.625058
12425	0.569461
14142	0.70852
45413	0.489742
23524	0.542847
41325	0.56361
42234	0.618309
32143	0.681716
34532	0.52774
54421	0.444517
55122	0.382969
13425	0.565516
31442	0.639425
22335	0.559861
54323	0.438865
43234	0.614364
33143	0.677771
35432	0.484999
24533	0.523366
52522	0.36454
44314	0.627132
35513	0.449151
21443	0.635051
23335	0.555915
42141	0.689443
41415	0.563176
12442	0.647351
53522	0.360594
25433	0.480625
43141	0.685497
41342	0.641499
54413	0.438431
14424	0.627616
32135	0.600725
13442	0.643405
45511	0.456877
11151	0.624753
45332	0.487073
31515	0.522585
33135	0.596779
24334	0.618015
15115	0.54894
35314	0.5438
21435	0.554059
14341	0.68881
21541	0.602185
15523	0.451708
55321	0.363259
12515	0.530511
25531	0.44776
41143	0.677989
54511	0.405566
13515	0.526565
34215	0.588897
34134	0.658879
54332	0.435763
45133	0.523563
11525	0.525142
55411	0.362825
52124	0.495679
24241	0.668498
55313	0.357174
15324	0.546358
42533	0.505134
53124	0.491733
32434	0.597709
14514	0.588665
41135	0.596997
43533	0.501189
33434	0.593763
15414	0.545924
54133	0.472253
14225	0.591455
11542	0.603032
51315	0.430608
25224	0.526045
24125	0.591793
15532	0.448606
42334	0.599784
51234	0.479939
43334	0.595838
52433	0.411083
14242	0.669344
32243	0.64254
55222	0.343793
53433	0.407137
22425	0.530623
24142	0.669682
51141	0.551072
33243	0.638594
23425	0.526677
55131	0.396647
42241	0.650266
41434	0.593982
44522	0.500576
43241	0.64632
52531	0.378218
32235	0.561548
22442	0.608512
45422	0.457836
11251	0.585576
11144	0.734171
31534	0.55339
24424	0.588777
53531	0.374272
33235	0.557603
23442	0.604567
21151	0.585914
15215	0.509763
15134	0.579745
34315	0.570371
42125	0.573561
35522	0.417244
25115	0.510101
12534	0.561316
43125	0.569616
24341	0.649972
54422	0.406525
25523	0.41287
41243	0.638813
22515	0.491672
13534	0.55737
34234	0.619703
45233	0.484387
23515	0.487726
51533	0.366764
42142	0.651451
52224	0.456503
34141	0.690836
14325	0.572929
21525	0.486304
44124	0.631715
43142	0.647505
53224	0.452557
25324	0.507519
41235	0.557821
45512	0.418885
11152	0.586761
24514	0.549826
54233	0.433076
51334	0.461413
14415	0.572496
32441	0.629666
42424	0.570546
25414	0.507086
24225	0.552616
14342	0.650818
21542	0.564193
35124	0.548383
32343	0.624014
55322	0.325267
33441	0.62572
43424	0.5666
25532	0.409768
33343	0.620069
54512	0.367574
32524	0.529954
42341	0.631741
44433	0.547119
33524	0.526008
55412	0.324833
24242	0.630506
51241	0.511896
43341	0.627795
32335	0.543023
14143	0.687308
11351	0.567051
55231	0.35747
34533	0.506528
55123	0.361757
31443	0.618213
52115	0.440559
33335	0.539077
15315	0.491237
45114	0.550024
35433	0.463787
53115	0.436613
52523	0.343328
11244	0.694994
44531	0.514254
42514	0.531595
41441	0.625939
12443	0.626139
51125	0.435191
53523	0.339382
21251	0.546738
15234	0.540569
21144	0.695332
41343	0.620287
14135	0.606317
34334	0.601177
43514	0.527649
45431	0.471513
13443	0.622193
42225	0.534385
31435	0.537221
25215	0.470925
25134	0.540907
45333	0.465861
54114	0.498713
31541	0.585347
41524	0.526227
43225	0.530439
52324	0.437977
15141	0.611702
35531	0.430921
22534	0.522478
51142	0.51308
53324	0.434031
12435	0.545147
12541	0.593273
23534	0.518532
41335	0.539295
54431	0.420202
55132	0.358654
42242	0.612274
13435	0.541201
52414	0.437544
13541	0.589327
34241	0.65166
54333	0.414551
44224	0.592539
43242	0.608328
53414	0.433598
52532	0.340226
24325	0.534091
11252	0.547585
51424	0.432175
53532	0.33628
21152	0.547922
14434	0.603301
24415	0.533657
35224	0.509207
34125	0.574955
11543	0.58182
24342	0.61198
51341	0.49337
15533	0.427394
55331	0.338944
32425	0.513785
34142	0.652844
14243	0.648132
11344	0.676469
33425	0.509839
11535	0.500828
55223	0.322581
52215	0.401383
52134	0.471365
24143	0.64847
21351	0.528212
15334	0.522043
45214	0.510848
44115	0.576595
51514	0.393225
53215	0.397437
53134	0.467419
42325	0.515859
25315	0.452399
32442	0.591674
44523	0.479364
51225	0.396014
43325	0.511914
34424	0.571939
21244	0.656156
33442	0.587728
14235	0.56714
31151	0.569076
22443	0.5873
45423	0.436624
42415	0.515426
25234	0.50173
24135	0.567478
54214	0.459537
35115	0.493263
23443	0.583354
42342	0.593749
43415	0.51148
15241	0.572526
34341	0.633134
12151	0.577002
44324	0.574013
35523	0.396032
51242	0.473904
43342	0.589803
32515	0.474834
41425	0.510057
25141	0.572864
13151	0.573057
11352	0.529059
55232	0.319478
33515	0.470888
22435	0.506309
54423	0.385313
22541	0.554435
45521	0.403758
44414	0.57358
23435	0.502363
31525	0.469466
23541	0.550489
15125	0.495821
42143	0.630239
35324	0.490681
44532	0.476262
41442	0.587947
34514	0.532988
21252	0.508746
43143	0.626293
12525	0.477392
45432	0.433521
45513	0.397673
11153	0.565549
24434	0.564463
54521	0.352447
35414	0.490248
13525	0.473446
34225	0.535778
31542	0.547355
14441	0.635258
15142	0.57371
42135	0.549247
35532	0.392929
55421	0.309707
14343	0.629606
21543	0.542981
41515	0.471107
55323	0.304055
43135	0.545301
12542	0.555281
52315	0.382857
54432	0.38221
25533	0.388556
45314	0.492322
54513	0.346362
14524	0.535546
13542	0.551335
53315	0.378911
34242	0.613668
55413	0.303621
15424	0.492805
51325	0.377489
52234	0.432188
24243	0.609294
21344	0.63763
14335	0.548615
21535	0.46199
44215	0.537419
44134	0.607401
53234	0.428243
25334	0.483205
54314	0.441011
52141	0.503322
51415	0.377055
15341	0.554
31251	0.5299
31144	0.678494
53141	0.499376
51342	0.455378
42434	0.546231
24235	0.528302
55511	0.270756
35215	0.454087
35134	0.524069
55332	0.300952
43434	0.542286
12251	0.537826
12144	0.68642
32534	0.50564
25241	0.533687
13251	0.53388
22151	0.538164
13144	0.682475
33534	0.501694
15514	0.453855
23151	0.534218
51143	0.491868
21352	0.49022
55133	0.337442
15225	0.456645
42243	0.591062
34325	0.517253
25125	0.456982
43243	0.587116
52533	0.319013
31152	0.531084
11253	0.526372
51135	0.410876
53533	0.315068
22525	0.438553
34415	0.516819
21153	0.52671
15242	0.534534
23525	0.434608
34342	0.595142
42235	0.510071
12152	0.53901
24441	0.59642
25142	0.534872
41534	0.501912
43235	0.506125
52334	0.413663
13152	0.535065
24343	0.590768
44315	0.518893
22542	0.516443
53334	0.409717
45522	0.365766
24524	0.496708
23542	0.512497
14425	0.519377
44234	0.568225
34143	0.631632
31351	0.511374
25424	0.453967
24335	0.509776
35315	0.435561
52241	0.464145
51434	0.407861
54522	0.314455
44141	0.639358
12351	0.5193
31244	0.639318
53241	0.4602
14442	0.597266
25341	0.515162
32443	0.570462
55422	0.271715
13351	0.515355
35234	0.484892
34135	0.55064
33443	0.566516
12244	0.647244
42441	0.578188
52125	0.38744
22251	0.498988
35141	0.556026
15325	0.438119
13244	0.643298
22144	0.647582
45124	0.496905
42343	0.572537
43441	0.574243
53125	0.383495
32435	0.489471
14515	0.480426
23251	0.495042
23144	0.643636
51243	0.452692
43343	0.568591
11451	0.513499
32541	0.537597
42524	0.478476
25514	0.415016
33435	0.485525
11353	0.507847
55233	0.298266
15415	0.437685
33541	0.533651
43524	0.474531
52142	0.46533
25225	0.417806
15342	0.516008
54124	0.445595
42335	0.491545
31252	0.491908
53142	0.461384
44533	0.45505
41443	0.566735
51235	0.3717
43335	0.487599
55512	0.232764
34434	0.547625
21253	0.487534
45433	0.412309
12252	0.499834
52424	0.384425
25242	0.495695
31543	0.526143
13252	0.495888
22152	0.500172
15143	0.552498
53424	0.380479
44334	0.549699
35533	0.371717
23152	0.496226
41435	0.485743
41541	0.533869
12543	0.534069
52341	0.44562
54433	0.360998
45531	0.379444
11145	0.625932
13543	0.530123
34243	0.592455
31344	0.620792
53341	0.441674
31535	0.445151
24425	0.480538
15135	0.471506
35334	0.466367
44241	0.600182
55114	0.363903
12344	0.628718
12535	0.453078
22351	0.480462
13344	0.624773
54531	0.328133
13535	0.449132
34235	0.511464
24442	0.558428
52514	0.345474
51441	0.439818
23351	0.476516
51343	0.434166
53514	0.341528
55431	0.285392
52225	0.348264
35241	0.516849
55333	0.27974
22244	0.608406
45224	0.457729
44125	0.523477
51524	0.340106
32151	0.521326
53225	0.344318
14534	0.511232
25325	0.39928
23244	0.60446
11444	0.622917
33151	0.51738
31352	0.473382
24515	0.441588
21451	0.47466
15434	0.468491
51335	0.353174
52242	0.426153
21353	0.469008
42425	0.462307
25415	0.398847
44142	0.601366
54224	0.406418
35125	0.440144
12352	0.481308
53242	0.422208
43425	0.458361
25342	0.47717
13352	0.477363
32525	0.421715
31153	0.509872
33525	0.41777
42442	0.540196
34441	0.579582
22252	0.460996
35142	0.518034
44424	0.520461
15243	0.513322
43442	0.536251
41151	0.517599
34343	0.57393
12153	0.517798
23252	0.45705
11452	0.475507
25143	0.51366
32542	0.499605
45115	0.441785
13153	0.513853
34524	0.47987
33542	0.495659
44341	0.581656
11245	0.586756
22543	0.495231
45523	0.344554
42515	0.423356
35424	0.437129
15235	0.43233
21145	0.587094
23543	0.491285
34335	0.492938
43515	0.419411
25135	0.432668
55214	0.324727
54115	0.390474
41525	0.417988
52325	0.329738
[truncated: 1,126 more rows]
